# Supplementary material for: Transcriptomic profiling of subpopulations of mouse embryonic subplate neurons
Source: J Anat. 2026 Jul 16:10.1111/joa.70197. Online ahead of print. doi: 10.1111/joa.70197 (PMC13398646; doi:10.1111/joa.70197)
Supplement: Supplementary file 2 — Data S1. [file JOA-9999-0-s002.xlsx]

## Sheet: LP_marker
p_val	avg_logFC	pct.1	pct.2	p_val_adj	cluster	gene
9.36e-19	0.502792	0.949	0.913	2.03e-14	0	Tsc22d1
6.38e-18	0.501237	0.982	0.956	1.39e-13	0	Zbtb18
4.45e-16	0.515243	0.902	0.819	9.66e-12	0	Nrp1
1.66e-14	0.462544	0.986	0.944	3.62e-10	0	Gria2
5.57e-12	0.372894	0.989	0.937	1.21e-07	0	Neurod6
6.87e-12	0.381597	0.96	0.934	1.49e-07	0	Neurod2
6.29e-11	0.359261	0.913	0.827	1.37e-06	0	Cntn2
1.49e-10	0.478933	0.906	0.841	3.24e-06	0	Myt1l
1.7e-08	0.405047	0.949	0.912	0.00036974	0	Bcl11a
1.5e-07	0.41268	0.87	0.792	0.00325107	0	Cttnbp2
6.57e-07	0.37	0.844	0.837	0.0142694	0	Gng3
4.39e-06	0.409434	0.877	0.827	0.0954276	0	Chl1
4.69e-06	0.374198	0.909	0.863	0.101794	0	Nav1
6.79e-06	0.458302	0.38	0.261	0.147558	0	Pdzrn3
0.00026515	0.40609	0.649	0.574	1	0	Tiam2
0.00141307	0.397553	0.804	0.768	1	0	Mrpl52
0.00214769	0.368027	0.652	0.6	1	0	Aff3
0.00290586	0.385228	0.768	0.726	1	0	Rasgef1b
0.00291768	0.395299	0.692	0.64	1	0	Slf1
0.00948553	0.377928	0.514	0.449	1	0	Paxx
1.65e-44	1.36448	0.88	0.54	3.59e-40	1	Eomes
4.95e-26	0.707552	0.902	0.692	1.08e-21	1	Mdk
9.13e-24	0.836239	0.869	0.587	1.98e-19	1	Adgrg1
1.39e-22	0.670002	0.978	0.872	3.02e-18	1	Zbtb20
7.8e-22	0.658131	0.902	0.74	1.69e-17	1	Elavl4
2.75e-20	0.743609	0.842	0.604	5.98e-16	1	Igsf8
4.99e-19	0.644397	0.65	0.364	1.08e-14	1	Neurog2
1.37e-18	0.665558	0.94	0.836	2.97e-14	1	Elavl2
3.84e-17	0.833692	0.743	0.545	8.34e-13	1	Pam
6.47e-16	0.799311	0.847	0.623	1.41e-11	1	Rnd2
2.06e-14	0.612498	0.918	0.775	4.47e-10	1	Kif21b
7.37e-14	0.738404	0.727	0.541	1.6e-09	1	Ezr
9.03e-13	0.674294	0.732	0.51	1.96e-08	1	Myt1
6.29e-12	0.813892	0.65	0.453	1.37e-07	1	Cdk6
5.68e-11	0.661642	0.689	0.503	1.23e-06	1	Gm36963
7.82e-11	0.750142	0.792	0.684	1.7e-06	1	Baz2b
1.25e-10	0.659263	0.639	0.453	2.71e-06	1	Slc17a6
1.69e-09	0.663449	0.76	0.59	3.67e-05	1	Coro1c
3.55e-09	0.716996	0.497	0.323	7.71e-05	1	Slc30a10
0.0001205	0.634349	0.295	0.192	1	1	Rftn2
1.06e-13	0.296261	1	0.979	2.31e-09	2	mt-Co1
1.57e-11	0.26892	1	0.92	3.42e-07	2	Pantr1
3.27e-11	0.275718	0.763	0.537	7.1e-07	2	Ezr
6.52e-11	0.272698	0.763	0.524	1.42e-06	2	Synrg
9.12e-10	0.276559	0.929	0.744	1.98e-05	2	Ppp2r2b
3.85e-09	0.299534	0.568	0.338	8.35e-05	2	Pcp4
2.33e-07	0.327174	0.781	0.597	0.00506846	2	Zfp260
4.02e-07	0.294835	0.533	0.352	0.00873031	2	Dnajc15
8.98e-07	0.284211	0.692	0.474	0.0195044	2	Fam193b
1.12e-05	1.82522	0.645	0.44	0.244339	2	Wdr83os
3.55e-05	0.415734	0.385	0.238	0.77216	2	Gpr137c
0.00014534	0.273451	0.533	0.349	1	2	Srrm3
0.00068287	0.274733	0.84	0.65	1	2	Uqcrb
0.00112553	0.367442	0.29	0.181	1	2	Gmeb2
0.00116363	0.296665	0.544	0.422	1	2	Elp1
0.00119222	0.286624	0.639	0.501	1	2	Dnpep
0.00198359	0.774068	0.473	0.357	1	2	Gemin7
0.00270492	0.40577	0.692	0.54	1	2	Map7d1
0.00375827	0.333755	0.527	0.399	1	2	Emc1
0.00411808	0.473014	0.817	0.667	1	2	Eif3l
1.48e-49	0.857532	1	0.986	3.2e-45	3	Map1b
1.44e-45	0.965764	0.503	0.106	3.13e-41	3	Nefl
3.25e-42	0.886068	0.994	0.872	7.06e-38	3	Mapt
1.22e-41	1.36291	0.846	0.469	2.66e-37	3	Mef2c
2.16e-38	1.08631	0.893	0.587	4.68e-34	3	Dab1
3.51e-36	0.861063	0.988	0.852	7.62e-32	3	Stmn2
4.24e-36	0.849839	0.994	0.766	9.21e-32	3	Gap43
1.19e-34	0.964164	0.959	0.753	2.59e-30	3	Sobp
1.07e-31	0.851944	0.888	0.577	2.31e-27	3	Camk2b
1.14e-29	0.743454	0.941	0.724	2.47e-25	3	Runx1t1
8.27e-29	0.729842	0.941	0.689	1.8e-24	3	Ina
6.45e-25	0.946734	0.935	0.779	1.4e-20	3	Syt4
2.11e-24	0.801826	0.929	0.782	4.59e-20	3	Ntm
1.33e-23	1.32127	0.639	0.34	2.88e-19	3	Nefm
2.39e-23	0.749398	0.828	0.586	5.2e-19	3	Grin2b
1.04e-19	0.678662	0.663	0.365	2.27e-15	3	Trim67
5.72e-18	0.780725	0.515	0.248	1.24e-13	3	Dner
1.5e-16	0.687044	0.888	0.792	3.26e-12	3	Mpped1
4.86e-09	0.723031	0.574	0.432	0.00010553	3	Itpr1
6.87e-05	0.743115	0.456	0.358	1	3	Gas7
3e-89	1.39636	0.799	0.168	6.52e-85	4	Pbk
5.25e-79	2.28812	0.939	0.425	1.14e-74	4	Top2a
1.47e-75	1.63691	0.774	0.197	3.2e-71	4	Birc5
7.29e-73	1.56479	0.988	0.538	1.58e-68	4	Hmgb2
7.65e-73	1.81474	0.86	0.323	1.66e-68	4	Pclaf
9.9e-71	2.15134	0.896	0.404	2.15e-66	4	Mki67
1.36e-69	1.50312	0.732	0.175	2.95e-65	4	Nusap1
4.27e-69	1.22472	0.707	0.162	9.28e-65	4	Kif11
2.07e-64	1.45936	0.787	0.245	4.49e-60	4	Tpx2
9.76e-64	1.63365	0.756	0.237	2.12e-59	4	Spc25
3.28e-56	1.413	0.927	0.515	7.13e-52	4	Smc4
2.07e-55	1.56494	0.817	0.336	4.51e-51	4	Cdca8
1.26e-51	1.48879	0.72	0.239	2.74e-47	4	Prc1
1.35e-49	1.34985	0.689	0.212	2.93e-45	4	Cenpe
9.18e-48	1.7012	0.762	0.301	1.99e-43	4	Cenpf
2.22e-40	1.27597	0.982	0.783	4.82e-36	4	Ccnd2
1.32e-39	1.36615	0.726	0.313	2.86e-35	4	Lig1
3.41e-38	1.47626	0.872	0.531	7.41e-34	4	H1f4
6.26e-36	1.32727	0.72	0.309	1.36e-31	4	H4c4
2.06e-34	1.7784	0.774	0.459	4.48e-30	4	H2ac8
1.13e-24	1.02435	0.565	0.171	2.45e-20	5	Crym
3.51e-24	0.826203	0.8	0.37	7.62e-20	5	Nr4a3
1.21e-23	0.88187	0.729	0.294	2.63e-19	5	Opcml
1.77e-22	0.858897	1	0.88	3.85e-18	5	Mapt
4.79e-20	0.86543	0.976	0.738	1.04e-15	5	Runx1t1
1.07e-19	0.999632	0.918	0.652	2.32e-15	5	Meg3
3.21e-18	0.752859	0.976	0.784	6.96e-14	5	Gap43
1.42e-17	0.882269	0.894	0.655	3.09e-13	5	Cadm1
2.07e-17	0.815325	0.965	0.804	4.5e-13	5	Xpr1
1.66e-15	0.783712	0.847	0.603	3.6e-11	5	Grin2b
2.19e-15	0.779638	0.859	0.602	4.76e-11	5	Camk2b
5.73e-15	0.721646	0.953	0.789	1.25e-10	5	Syt4
2.54e-14	0.904299	0.659	0.368	5.51e-10	5	Nrp2
2.56e-14	0.857644	0.918	0.832	5.56e-10	5	Nrp1
9.49e-14	0.826943	0.894	0.661	2.06e-09	5	Bcl11b
1.3e-13	0.80457	0.8	0.537	2.82e-09	5	Slc16a2
1.24e-12	0.728144	0.541	0.241	2.69e-08	5	Sh3gl2
2.07e-12	0.819297	0.776	0.488	4.49e-08	5	Foxp1
6.69e-12	0.855987	0.435	0.176	1.45e-07	5	Cck
4.52e-05	0.879356	0.682	0.643	0.981751	5	Fosb
7.75e-83	2.34126	0.895	0.09	1.68e-78	6	Maf
8.07e-68	1.99454	0.684	0.056	1.75e-63	6	Lhx6
9.25e-61	1.16814	0.579	0.041	2.01e-56	6	Gad1
3.64e-55	1.85089	0.667	0.069	7.9e-51	6	Gad2
7.67e-51	1.302	0.456	0.029	1.67e-46	6	Nxph1
2.79e-50	2.07843	0.825	0.146	6.07e-46	6	Dlx1
7.41e-46	1.30059	0.456	0.034	1.61e-41	6	Erbb4
2.88e-41	1.52198	0.491	0.048	6.25e-37	6	Tox2
7.73e-25	2.02329	0.702	0.224	1.68e-20	6	Gria1
7.8e-25	2.17424	0.842	0.438	1.7e-20	6	Nrxn3
3.61e-24	1.60333	0.368	0.048	7.85e-20	6	Gm14204
1.71e-23	2.6214	0.439	0.074	3.71e-19	6	Npy
4.02e-23	1.41743	0.474	0.088	8.73e-19	6	Dlx6os1
1.71e-20	1.66189	0.368	0.058	3.71e-16	6	Neb
1.59e-17	1.46768	0.684	0.281	3.45e-13	6	Arx
4.09e-15	1.18017	0.351	0.07	8.87e-11	6	Rbms3
8.08e-12	1.59195	0.491	0.188	1.75e-07	6	Sox2ot
2.65e-11	1.31635	0.561	0.254	5.76e-07	6	Cdk14
1.15e-07	1.38062	0.579	0.36	0.00249263	6	Gria4
0.0015381	1.24011	0.456	0.34	1	6	Cbfa2t3
9.79e-56	1.22334	0.8	0.089	2.13e-51	7	Ccn1
1.01e-41	1.11335	0.822	0.125	2.19e-37	7	Igfbp5
8.62e-40	1.96879	0.889	0.183	1.87e-35	7	Aldoc
5.27e-37	1.03752	0.689	0.099	1.15e-32	7	Ccdc80
3.25e-31	1.21682	0.667	0.113	7.06e-27	7	Sparc
4.95e-31	1.3607	0.756	0.161	1.07e-26	7	Tnc
3.52e-30	1.7359	0.911	0.293	7.66e-26	7	Ddah1
1.17e-26	2.64846	0.978	0.665	2.55e-22	7	Fabp7
2.07e-26	1.45959	0.978	0.438	4.49e-22	7	Slc1a3
1.02e-25	1.99248	1	0.626	2.21e-21	7	Vim
1.31e-25	1.73283	1	0.756	2.85e-21	7	Dbi
2.42e-24	1.28172	0.822	0.258	5.26e-20	7	Mfge8
3.06e-24	1.49046	1	0.568	6.65e-20	7	Pea15a
6.38e-22	1.52766	0.778	0.262	1.39e-17	7	Mt1
1.74e-20	1.12906	0.756	0.231	3.79e-16	7	Ndrg2
5.01e-20	1.09631	0.911	0.395	1.09e-15	7	Id4
1.52e-17	1.35615	1	0.621	3.31e-13	7	Ptn
1.79e-14	1.05279	0.911	0.512	3.89e-10	7	Pax6
2.95e-14	1.2665	0.578	0.176	6.4e-10	7	Apoe
5.14e-12	1.05331	0.578	0.197	1.12e-07	7	Clu
5.07e-53	1.07779	0.647	0.04	1.1e-48	8	Igfbp3
2.73e-20	1.36819	0.941	0.329	5.93e-16	8	B3gat1
4.09e-19	1.38515	0.706	0.177	8.88e-15	8	Dync1i1
3.32e-18	1.77973	0.794	0.264	7.21e-14	8	Cdr1os
2.05e-15	1.26986	1	0.716	4.45e-11	8	Ina
2.17e-15	1.462	0.971	0.662	4.72e-11	8	Meg3
1.13e-14	1.18501	0.5	0.105	2.45e-10	8	Adcy1
1.87e-14	1.47806	0.735	0.266	4.07e-10	8	Lmo3
2.58e-13	1.26295	0.588	0.16	5.61e-09	8	Nin
6.54e-13	1.4669	0.676	0.248	1.42e-08	8	Nr4a2
1.19e-12	1.06441	1	0.868	2.58e-08	8	Stmn2
6.69e-12	1.35461	0.882	0.518	1.45e-07	8	Sox5
3.3e-11	1.1471	0.971	0.663	7.17e-07	8	Cadm1
5.26e-10	1.35625	0.912	0.671	1.14e-05	8	Bcl11b
3.4e-09	1.13394	0.794	0.403	7.39e-05	8	Neto2
2.5e-08	1.31102	0.5	0.177	0.00054215	8	Sparcl1
2.91e-08	1.35966	0.676	0.356	0.00063187	8	Cdh13
3.31e-08	1.26576	0.824	0.513	0.0007187	8	Mef2c
4.51e-06	1.27673	0.559	0.298	0.0979384	8	Tle4
5.28e-06	1.18774	0.647	0.429	0.114697	8	Fezf2
1.03e-15	2.81369	0.667	0.153	2.25e-11	9	Lipe
1.22e-10	3.59951	0.708	0.292	2.65e-06	9	Mrps25
1.54e-05	2.35385	0.125	0.692	0.333541	9	Mapk6
2.7e-05	2.73678	0.083	0.574	0.586439	9	Gtpbp4
3.32e-05	1.99737	0.125	0.662	0.722065	9	Gnai2
9.27e-05	2.44617	0.208	0.764	1	9	Gatad2b
0.00011165	2.5194	0.417	0.976	1	9	Rpl36a
0.00123661	1.76448	0.833	0.973	1	9	Hnrnpu
0.00168367	2.16856	0.042	0.383	1	9	Cyfip1
0.00182015	2.39841	0.542	0.443	1	9	Slc17a9
0.00296287	1.9558	0.125	0.508	1	9	Map9
0.00376334	3.12588	0.25	0.728	1	9	Tnrc6c
0.00438803	1.83989	0.083	0.421	1	9	Megf9
0.00442696	2.50254	0.167	0.546	1	9	Aktip
0.00461363	2.46325	0.083	0.39	1	9	Anks1b
0.00611655	2.00456	0.25	0.731	1	9	Tle5
0.006407	2.19316	0.208	0.575	1	9	Wapl
0.00782924	2.1684	0.042	0.314	1	9	Tcof1
0.00783948	2.36388	0.167	0.54	1	9	Emg1
0.00790231	1.69003	0.125	0.476	1	9	Ctnnbip1

## Sheet: BT_marker
p_val	avg_logFC	pct.1	pct.2	p_val_adj	cluster	gene
7.2e-15	0.881857	1	0.979	1.45e-10	0	Cdr1os
7.56e-15	0.820176	1	0.985	1.52e-10	0	Mef2c
1.3e-13	0.729719	0.771	0.512	2.61e-09	0	Lmo3
2.17e-13	0.886676	0.963	0.884	4.38e-09	0	Tle4
3.71e-13	0.877029	0.954	0.854	7.48e-09	0	Neto2
5.5e-13	0.645335	0.89	0.68	1.11e-08	0	Sybu
9.23e-13	0.707265	0.982	0.939	1.86e-08	0	Cadm1
9.39e-13	0.634667	0.963	0.909	1.89e-08	0	Sox5
6.13e-12	0.951859	0.972	0.927	1.24e-07	0	Cdh13
1.26e-11	0.708465	0.927	0.707	2.53e-07	0	Cacna1e
2.92e-10	0.704747	0.945	0.866	5.89e-06	0	Hs3st4
1.08e-09	0.680206	0.954	0.89	2.18e-05	0	Bcl11b
3.95e-08	0.642197	0.89	0.82	0.00079611	0	Phactr1
2.46e-06	0.64513	0.716	0.524	0.0496671	0	Gnal
3.24e-06	0.661294	0.945	0.893	0.0652708	0	Camkv
1.95e-05	0.602119	0.945	0.905	0.392144	0	Vcan
3.69e-05	0.628688	0.807	0.652	0.743402	0	Kitl
0.00103174	0.642449	0.633	0.543	1	0	Bcl2
0.00126068	0.626292	0.908	0.912	1	0	Slc8a1
0.00389672	0.701125	0.954	0.893	1	0	Tmem108
9.71e-31	0.875519	1	1	1.96e-26	1	Tcf4
5.32e-18	0.902454	0.97	0.814	1.07e-13	1	Pou3f3
1.09e-15	1.08179	0.97	0.855	2.19e-11	1	Nrp1
9.69e-15	0.767817	1	0.985	1.95e-10	1	Bzw2
5.88e-14	0.688434	1	0.997	1.19e-09	1	Zbtb18
8.85e-11	0.625564	0.98	0.923	1.78e-06	1	Ttc28
2.29e-10	0.603802	0.96	0.828	4.61e-06	1	Zfp462
3.87e-10	0.581648	0.818	0.559	7.8e-06	1	Mir99ahg
2.47e-09	0.776728	0.919	0.814	4.97e-05	1	Afap1
8.58e-09	0.632326	0.818	0.592	0.00017301	1	Cep85l
1.77e-08	0.599144	0.96	0.769	0.00035736	1	Fyn
2.2e-08	0.750381	0.949	0.825	0.00044374	1	Pantr1
2.36e-07	0.67324	0.96	0.861	0.00475464	1	Cttnbp2
5.85e-07	0.687544	0.778	0.565	0.011785	1	Satb2
8.54e-07	0.639346	0.96	0.932	0.0172187	1	Runx1t1
1.13e-06	0.585068	0.99	0.988	0.0227599	1	Cntn2
1.59e-06	0.623003	0.515	0.281	0.0320985	1	Ryr1
0.00031705	0.637619	0.909	0.754	1	1	Baz2b
0.00034761	0.611165	0.717	0.559	1	1	Rif1
0.00191488	0.648586	0.747	0.666	1	1	Slc16a2
1.3e-38	2.13457	1	0.983	2.62e-34	2	Reln
6.38e-38	1.96922	1	0.929	1.29e-33	2	Ndnf
2.24e-30	1.47333	0.953	0.787	4.52e-26	2	Nhlh2
6.66e-30	1.26572	0.976	0.722	1.34e-25	2	Cxcl12
1.59e-28	0.926724	0.847	0.386	3.2e-24	2	Cacna2d2
4.37e-28	1.62058	0.976	0.895	8.81e-24	2	Snhg11
3.7e-26	1.15405	0.929	0.685	7.46e-22	2	Calb2
1.62e-25	0.927501	0.906	0.511	3.26e-21	2	Fkbp9
2e-25	1.0796	0.953	0.75	4.04e-21	2	Msi2
2.39e-25	0.923419	0.941	0.574	4.82e-21	2	Slc17a6
3.78e-25	1.00072	0.953	0.75	7.62e-21	2	Pcp4
4.21e-24	1.02497	1	0.963	8.48e-20	2	Aldoa
6.15e-21	0.971084	0.918	0.682	1.24e-16	2	Lhx1os
3.52e-18	1.1651	0.953	0.901	7.1e-14	2	Rgs4
5.36e-18	0.922586	0.929	0.764	1.08e-13	2	Cacna2d1
9.65e-18	1.02364	0.8	0.574	1.95e-13	2	Ramp1
5.55e-14	1.01183	0.953	0.884	1.12e-09	2	Cd47
3.96e-11	0.956008	0.529	0.23	7.98e-07	2	Dsp
3.12e-10	1.66151	0.988	0.957	6.28e-06	2	Aplp2
0.00175786	1.33906	0.671	0.75	1	2	Srgap2
1.23e-18	1.01189	0.7	0.113	2.48e-14	3	Gm39326
3.6e-17	0.922396	0.867	0.226	7.26e-13	3	Rnf150
1.1e-16	0.867813	0.7	0.133	2.22e-12	3	6430590A07Rik
1.56e-16	0.872375	0.7	0.135	3.15e-12	3	Fkbp7
2.73e-13	0.889597	0.867	0.337	5.5e-09	3	Slc48a1
4.7e-13	1.01895	0.633	0.145	9.47e-09	3	Rab3il1
9.3e-13	1.02286	0.6	0.12	1.87e-08	3	Bag2
1.52e-12	0.919068	0.833	0.297	3.07e-08	3	Crat
1.57e-12	1.32923	0.9	0.428	3.17e-08	3	N4bp1
1.85e-12	0.965328	0.867	0.344	3.72e-08	3	Gnpat
6.59e-11	0.928427	0.833	0.31	1.33e-06	3	Trmt10c
1.67e-08	0.903649	0.9	0.627	0.00033577	3	Prdm2
7.24e-08	0.934737	0.7	0.275	0.00145919	3	Eml1
8.84e-08	0.993434	0.933	0.629	0.00178139	3	Zfp846
1.42e-06	0.980747	0.733	0.327	0.0287175	3	Nes
3.89e-06	1.05894	0.733	0.378	0.0783081	3	Zfp536
3.7e-05	0.863269	0.6	0.251	0.746155	3	Fam214a
0.00030106	2.49994	0.767	0.457	1	3	Gm49797
0.000945	1.12803	0.5	0.233	1	3	Prkd3
0.00736418	0.923212	0.167	0.455	1	3	Eef1a2
1.33e-42	0.833673	0.826	0.041	2.67e-38	4	Rreb1
4.59e-33	0.968521	0.652	0.031	9.26e-29	4	Gm37115
5.53e-23	0.924287	0.87	0.126	1.11e-18	4	Gm47817
8.68e-19	1.1337	0.783	0.133	1.75e-14	4	Zfp839
4.63e-17	0.782634	0.783	0.147	9.34e-13	4	Carf
1.56e-12	0.88079	0.957	0.435	3.15e-08	4	Pard6a
3.44e-12	0.794118	0.913	0.336	6.94e-08	4	Kat8
4.26e-11	0.951919	0.913	0.319	8.59e-07	4	Masp1
1.13e-10	0.83711	0.696	0.196	2.28e-06	4	Fam189a2
2.29e-10	0.784429	1	0.534	4.61e-06	4	Iqgap1
2.33e-10	0.919317	0.913	0.437	4.7e-06	4	Vegfa
7.44e-09	0.798701	0.87	0.413	0.00015002	4	Samd12
1.62e-08	0.795686	1	0.7	0.00032698	4	Bdp1
2.39e-08	0.789069	0.783	0.307	0.00048228	4	Ddah1
4.56e-08	0.844534	0.87	0.514	0.00091937	4	Brap
5.88e-08	0.808825	1	0.867	0.0011853	4	Khdrbs2
1.89e-07	0.832459	0.87	0.466	0.00381258	4	Fam171a1
3.19e-07	0.821488	0.87	0.519	0.00642546	4	Cdc40
1.69e-06	0.810848	0.957	0.771	0.0341519	4	Egln2
0.00130409	1.29629	0.783	0.536	1	4	Ciapin1
2.53e-20	1.23394	0.682	0.082	5.11e-16	5	Nts
1.96e-09	0.906798	0.864	0.434	3.96e-05	5	Kdm7a
3.46e-09	0.674287	0.818	0.33	6.98e-05	5	Lemd2
3.98e-08	0.69589	0.864	0.489	0.00080202	5	Tbrg4
1.84e-07	0.682811	0.545	0.152	0.003715	5	Rgs8
1.58e-06	0.751379	0.773	0.395	0.0319087	5	Vps9d1
2.12e-06	0.714955	1	0.92	0.042775	5	Fkbp4
4.39e-06	0.761362	1	0.933	0.0884745	5	Sptbn2
4.99e-06	0.808031	0.955	0.872	0.100475	5	Chchd6
1.2e-05	0.6979	0.864	0.482	0.241875	5	Shisa5
1.91e-05	0.707252	0.682	0.308	0.38555	5	Ttll5
2.56e-05	0.7059	0.773	0.487	0.516672	5	Eno2
0.0001673	1.97338	0.955	0.689	1	5	Klhdc2
0.00049192	0.732702	0.636	0.393	1	5	Tcea2
0.00093148	0.838455	0.682	0.427	1	5	Terf2
0.00107747	0.871689	0.909	0.836	1	5	Cask
0.0014858	0.685574	0.818	0.675	1	5	Cox19
0.00245844	0.808962	1	0.901	1	5	Supt16
0.00255722	1.83112	0.455	0.193	1	5	Snap23
0.00755262	0.986318	0.409	0.193	1	5	Efl1
5.53e-49	0.97631	0.773	0.022	1.11e-44	6	Cd300a
2.75e-19	1.12663	0.909	0.193	5.55e-15	6	Mrap2
5.49e-16	1.31304	0.864	0.205	1.11e-11	6	Fam53b
4.61e-14	1.41324	0.955	0.373	9.3e-10	6	Ezr
2.35e-13	1.17445	1	0.506	4.74e-09	6	Rbm15b
4.09e-12	1.03792	1	0.6	8.25e-08	6	Med8
1.2e-11	1.1073	0.818	0.263	2.42e-07	6	Foxn2
4.61e-10	1.16247	1	0.807	9.28e-06	6	Slc25a1
1.69e-09	0.95998	1	0.776	3.4e-05	6	Zfp131
2.52e-09	0.910196	0.955	0.564	5.08e-05	6	Rbck1
2.91e-09	0.911944	0.955	0.723	5.86e-05	6	Bace1
2e-08	1.29577	0.909	0.569	0.00040286	6	Lingo1
2.55e-08	1.02657	0.909	0.552	0.00051476	6	Stk19
3.4e-08	0.920903	0.955	0.73	0.00068584	6	Plekha1
7.21e-08	0.948859	1	0.733	0.0014536	6	Npas4
1.37e-07	0.946016	0.909	0.629	0.002769	6	Rbfox3
1.95e-07	0.967049	0.682	0.265	0.00392709	6	Dcaf10
0.00023432	0.910113	0.955	0.836	1	6	Cyc1
0.00191178	1.01315	0.955	0.947	1	6	Ap2a2
0.00505951	1.00803	0.727	0.542	1	6	Cwf19l2
5.27e-18	0.947901	0.941	0.155	1.06e-13	7	Mief2
1.27e-16	0.956794	0.882	0.136	2.55e-12	7	Cgrrf1
7.28e-14	0.881986	0.824	0.16	1.47e-09	7	Ctnnal1
6.35e-12	1.01328	0.765	0.148	1.28e-07	7	Nkapl
1.51e-10	0.878088	0.882	0.233	3.04e-06	7	Alg3
3.44e-10	0.936753	0.765	0.183	6.94e-06	7	Pomk
7.23e-10	2.30352	0.824	0.181	1.46e-05	7	Snap23
2.95e-09	1.16509	0.824	0.255	5.95e-05	7	Slc23a2
3.24e-09	0.959869	0.882	0.307	6.53e-05	7	Sgms1
3.73e-09	0.921263	0.882	0.286	7.52e-05	7	AU022252
4.67e-06	0.872545	1	0.855	0.0940704	7	Sema4g
4.54e-05	0.979001	0.824	0.414	0.914819	7	Birc2
7.7e-05	0.901149	0.882	0.576	1	7	Bmt2
0.00014531	1.07625	0.941	0.569	1	7	Eif1a
0.0001515	1.0405	0.882	0.531	1	7	Bcl9
0.00015667	1.04982	0.882	0.55	1	7	Emc1
0.00019423	0.893965	0.941	0.6	1	7	Robo1
0.00020184	0.880936	0.824	0.376	1	7	Fundc2
0.00112953	0.886671	0.941	0.755	1	7	Txnrd1
0.00275041	1.04293	0.824	0.562	1	7	Bloc1s6
7.67e-13	0.775676	0.75	0.135	1.55e-08	8	Slitrk3
1.68e-11	0.981818	1	0.366	3.39e-07	8	Gm37928
4.35e-09	0.771706	1	0.47	8.77e-05	8	Trmt6
2.68e-08	0.949485	0.5	0.088	0.0005394	8	A530083M17Rik
2.07e-07	0.80217	0.938	0.551	0.00416344	8	Rfx7
2.38e-07	0.940062	1	0.936	0.0048066	8	Ndufa10
2.42e-07	0.797576	1	0.781	0.004876	8	Gprin1
4.21e-07	0.877847	1	0.603	0.00849299	8	Stard3nl
5.91e-07	1.00087	0.938	0.682	0.0119174	8	Plcb1
1.89e-06	0.804318	0.938	0.599	0.0381045	8	St6galnac5
3.16e-06	0.798254	1	0.948	0.0637281	8	Hecw1
3.9e-06	0.810825	0.875	0.496	0.078633	8	Snrnp48
4.93e-06	0.840325	1	0.77	0.0993436	8	Bhlhe22
7.85e-06	0.767052	1	0.834	0.158205	8	Yars
1.17e-05	0.810531	0.812	0.418	0.235133	8	Tmem38a
2.74e-05	1.37006	1	0.85	0.5522	8	Nr4a2
3.41e-05	0.976937	1	0.698	0.687341	8	Armcx4
0.00020707	0.999127	0.812	0.641	1	8	Tpgs2
0.00081113	1.06162	0.875	0.58	1	8	Ophn1
0.00786786	0.900769	0.812	0.599	1	8	Ubn1
6.79e-37	1.01232	0.714	0.021	1.37e-32	9	Gm45877
1.73e-14	0.896667	0.857	0.144	3.49e-10	9	1700123M08Rik
9.12e-10	0.928529	1	0.352	1.84e-05	9	Pdlim4
8.52e-09	0.887917	0.643	0.132	0.00017169	9	Dnajc16
9.5e-08	1.10549	1	0.674	0.00191396	9	Mmd2
4.58e-07	0.898014	1	0.608	0.0092304	9	Ints1
6.9e-07	0.968632	1	0.478	0.0139113	9	Ufsp2
9.78e-07	0.918008	0.929	0.468	0.0197079	9	Mtus2
8.01e-06	0.899673	0.929	0.605	0.161446	9	Ttl
9.73e-06	0.985865	0.857	0.364	0.196119	9	Mmp17
1.29e-05	1.19652	0.857	0.494	0.260036	9	Flot1
2.24e-05	1.00568	0.929	0.66	0.452386	9	Micu2
2.88e-05	0.894704	1	0.931	0.579735	9	Ik
2.99e-05	0.952661	0.714	0.296	0.602402	9	Colgalt1
3.25e-05	0.993048	0.929	0.749	0.655731	9	Naa35
5e-05	1.09758	0.643	0.241	1	9	4931406P16Rik
7.94e-05	1.0259	1	0.889	1	9	Rusc1
0.00014524	0.946316	0.857	0.582	1	9	Lman2l
0.00020584	1.96883	0.571	0.22	1	9	Thoc6
0.00851934	2.07648	0.929	0.78	1	9	Sde2

## Sheet: Int_marker
p_val	avg_logFC	pct.1	pct.2	p_val_adj	cluster	gene
2.55e-51	0.605279	0.978	0.868	6.01e-47	0	Pantr1
4.04e-51	0.755909	0.662	0.354	9.52e-47	0	Unc5d
9.56e-46	0.581678	0.967	0.87	2.25e-41	0	Igfbpl1
4.03e-31	0.473006	0.962	0.886	9.49e-27	0	Pou3f3
9.2e-31	0.587368	0.735	0.532	2.17e-26	0	Adgrg1
5.64e-29	0.806491	0.59	0.376	1.33e-24	0	Eomes
1.12e-28	0.457601	0.918	0.812	2.63e-24	0	Meis2
2.03e-28	0.552263	0.838	0.734	4.78e-24	0	Rasgef1b
2e-27	0.585079	0.858	0.663	4.71e-23	0	Mir99ahg
2.58e-25	0.44654	0.59	0.364	6.08e-21	0	Plekhf2
3.49e-25	0.52614	0.642	0.455	8.22e-21	0	Neurod1
4.21e-25	0.463677	0.888	0.813	9.91e-21	0	Kif21b
4.69e-23	0.54693	0.801	0.697	1.1e-18	0	Ier2
1.96e-22	0.559128	0.631	0.453	4.61e-18	0	Pam
1.11e-21	0.441617	0.415	0.223	2.62e-17	0	Zfhx4
1.45e-21	0.510164	0.809	0.67	3.42e-17	0	Pou3f2
1.95e-21	0.462979	0.91	0.861	4.59e-17	0	Mllt3
2.88e-20	0.475698	0.631	0.458	6.78e-16	0	Ezr
2.23e-16	0.54777	0.773	0.694	5.26e-12	0	Baz2b
4.04e-11	0.447582	0.562	0.463	9.52e-07	0	Myt1
1.31e-68	0.591496	1	0.987	3.09e-64	1	Map1b
4.16e-65	0.829221	0.937	0.744	9.79e-61	1	Runx1t1
6.29e-62	0.858731	0.947	0.809	1.48e-57	1	Ntm
4.64e-54	0.605755	0.99	0.887	1.09e-49	1	Mapt
1.78e-48	0.520636	0.996	0.968	4.19e-44	1	Tubb3
2.24e-46	0.855476	0.935	0.792	5.27e-42	1	Syt4
5.95e-46	0.683484	0.953	0.854	1.4e-41	1	Cntn2
4.35e-45	0.527151	0.99	0.96	1.03e-40	1	Ncam1
9.58e-45	0.843117	0.854	0.648	2.26e-40	1	Dab1
8.38e-43	0.589719	0.875	0.651	1.97e-38	1	Camk2b
6.54e-41	0.616796	0.937	0.82	1.54e-36	1	Lmo4
1.38e-39	0.544063	0.832	0.675	3.25e-35	1	Gabra2
5.49e-35	0.52741	0.85	0.642	1.29e-30	1	Tenm2
9.5e-32	0.52388	0.909	0.763	2.24e-27	1	Ptprz1
6.77e-31	0.543854	0.826	0.661	1.59e-26	1	Grin2b
1.61e-30	0.571382	0.921	0.799	3.79e-26	1	Sobp
1.1e-21	0.877156	0.609	0.435	2.59e-17	1	Nefm
5.69e-18	0.525176	0.749	0.6	1.34e-13	1	Mef2c
1.47e-17	0.528278	0.879	0.836	3.46e-13	1	Nrp1
4.6e-12	0.538339	0.557	0.439	1.08e-07	1	Itpr1
3.92e-107	1.28414	0.71	0.125	9.24e-103	2	Pbk
4.64e-85	2.16986	0.848	0.336	1.09e-80	2	Top2a
2.39e-84	1.64086	0.786	0.244	5.62e-80	2	Pclaf
3.52e-83	1.54404	0.948	0.486	8.3e-79	2	Hmgb2
4.75e-82	2.10929	0.819	0.304	1.12e-77	2	Mki67
4.01e-79	1.4176	0.71	0.188	9.44e-75	2	Tpx2
5.77e-75	1.43707	0.648	0.154	1.36e-70	2	Birc5
7.14e-74	1.3873	0.629	0.146	1.68e-69	2	Nusap1
2.57e-67	1.98699	0.933	0.523	6.06e-63	2	Fabp7
6.88e-65	1.38669	0.657	0.185	1.62e-60	2	Prc1
8.82e-61	1.49343	0.943	0.732	2.08e-56	2	Dbi
1.21e-59	1.43945	0.724	0.281	2.86e-55	2	Cdca8
2.47e-59	1.42943	0.862	0.49	5.82e-55	2	Smc4
3.55e-59	1.40456	0.624	0.186	8.35e-55	2	Spc25
4.24e-55	1.3949	0.986	0.819	9.99e-51	2	Ccnd2
7.58e-55	1.38022	0.605	0.184	1.79e-50	2	Cenpe
9.73e-45	1.54031	0.714	0.332	2.29e-40	2	Cenpf
8.97e-42	1.56643	0.838	0.572	2.11e-37	2	Vim
9.23e-29	1.5643	0.733	0.48	2.17e-24	2	H2ac8
2.84e-24	1.2195	0.8	0.636	6.69e-20	2	H1f4
1e-67	1.35977	0.843	0.216	2.36e-63	3	Hs3st4
4.33e-60	1.0301	0.843	0.238	1.02e-55	3	Sybu
1.95e-59	1.6863	0.953	0.425	4.6e-55	3	Cdr1os
3.13e-44	1.00289	0.827	0.269	7.38e-40	3	Adcy1
7.28e-44	1.02944	0.827	0.301	1.72e-39	3	Nin
4.5e-43	1.03425	0.787	0.263	1.06e-38	3	Cacna1e
1.82e-42	1.34684	0.866	0.431	4.3e-38	3	Tle4
3.56e-41	1.42764	0.921	0.484	8.4e-37	3	Cdh13
9.3e-40	1.27934	0.953	0.62	2.19e-35	3	Mef2c
9.32e-39	1.18195	0.984	0.739	2.19e-34	3	Meg3
2.53e-38	1.33399	0.803	0.33	5.97e-34	3	Camkv
7.03e-38	1.04236	0.937	0.504	1.66e-33	3	Neto2
7.78e-35	1.21363	0.976	0.857	1.83e-30	3	Celf4
2.3e-34	1.16448	0.937	0.608	5.42e-30	3	Sox5
9.32e-32	1.00653	0.717	0.281	2.19e-27	3	Sparcl1
9.57e-32	1.00936	0.724	0.268	2.26e-27	3	Kitl
1.23e-27	1.27106	0.866	0.504	2.89e-23	3	Gas7
6.87e-27	1.09942	0.811	0.386	1.62e-22	3	Nr4a2
6.79e-22	1.22996	0.827	0.456	1.6e-17	3	Tmem108
1.2e-20	1.00429	0.866	0.567	2.83e-16	3	Vcan
1.27e-49	0.986727	0.67	0.154	3e-45	4	Fkbp9
2.1e-48	2.38459	0.728	0.221	4.96e-44	4	Ndnf
4.47e-45	2.95029	0.738	0.258	1.05e-40	4	Reln
2.64e-44	1.1219	0.66	0.164	6.21e-40	4	Lhx1os
2.76e-44	2.06942	0.728	0.232	6.51e-40	4	Snhg11
1.41e-43	1.09073	0.612	0.146	3.33e-39	4	Ramp1
6.32e-42	1.66154	0.767	0.311	1.49e-37	4	Nhlh2
1.18e-41	1.40902	0.757	0.273	2.78e-37	4	Cxcl12
6.56e-41	1.19464	0.68	0.201	1.55e-36	4	Calb2
5.12e-31	1.07557	0.68	0.242	1.21e-26	4	Pdgfa
4.82e-30	1.52509	0.709	0.293	1.13e-25	4	Rgs4
9.58e-25	1.29233	0.864	0.851	2.26e-20	4	Gap43
4.74e-21	1.12661	0.845	0.747	1.12e-16	4	Clstn1
2.02e-18	1.27922	0.845	0.753	4.76e-14	4	Meg3
1.26e-15	1.05267	0.806	0.71	2.97e-11	4	Aldoa
4.84e-13	1.11389	0.718	0.548	1.14e-08	4	Cd47
6.47e-11	1.08018	0.816	0.632	1.52e-06	4	Gm23935
3.03e-08	1.04441	0.864	0.975	0.000713012	4	Rpl36a
2.26e-07	1.69766	0.553	0.329	0.00532749	4	Mrps25
0.00119401	1.11625	0.942	0.892	1	4	Epha5
2.04e-100	2.28267	0.857	0.075	4.8e-96	5	Maf
1.04e-91	1.93747	0.651	0.039	2.45e-87	5	Lhx6
1.21e-90	1.16005	0.587	0.03	2.86e-86	5	Gad1
4.98e-71	1.85606	0.651	0.057	1.17e-66	5	Gad2
2.7e-65	2.08817	0.81	0.118	6.36e-61	5	Dlx1
2.22e-63	1.24186	0.429	0.023	5.23e-59	5	Nxph1
5.64e-63	1.23727	0.444	0.025	1.33e-58	5	Erbb4
9.74e-36	1.37068	0.476	0.063	2.29e-31	5	Dlx6os1
2.89e-33	1.55201	0.349	0.034	6.81e-29	5	Gm14204
4.71e-32	1.42949	0.46	0.068	1.11e-27	5	Tox2
1.54e-30	2.15267	0.81	0.327	3.63e-26	5	Nrxn3
1.12e-26	1.61119	0.349	0.045	2.64e-22	5	Neb
1.29e-21	1.46107	0.635	0.211	3.03e-17	5	Arx
5.24e-17	1.8422	0.698	0.361	1.23e-12	5	Gria1
1.26e-14	1.55673	0.508	0.184	2.97e-10	5	Sox2ot
7.24e-10	1.08653	0.46	0.194	1.71e-05	5	Sox1
5.2e-06	1.13293	0.524	0.363	0.122466	5	Cdk14
2.02e-05	2.10536	0.429	0.264	0.475516	5	Npy
4.83e-05	1.24635	0.571	0.462	1	5	Gria4
0.00737423	1.15326	0.444	0.363	1	5	Cbfa2t3
